# Supplementary material for: ﻿Yersinochloanghiana, a new species (Poaceae, Bambusoideae, Bambuseae) from southern Vietnam
Source: PhytoKeys. 2023 Apr 7;224:175–82. doi: 10.3897/phytokeys.224.101201 (PMC10194799; doi:10.3897/phytokeys.224.101201)
Supplement: XML Treatment for Yersinochloa nghiana [file phytokeys.224.101201-treatment1.xml]

<!DOCTYPE tp:taxon-treatment
  PUBLIC "-//TaxonX//DTD Taxonomic Treatment Publishing DTD v0 20100105//EN" "tax-treatment-NSO.dtd">
<tp:taxon-treatment xmlns:tp="http://www.plazi.org/taxpub"><tp:treatment-meta><kwd-group><label>Taxon classification</label><kwd>
              <named-content content-type="kingdom">Plantae</named-content>
            </kwd><kwd>
              <named-content content-type="order">Poales</named-content>
            </kwd><kwd>
              <named-content content-type="family">Poaceae</named-content>
            </kwd></kwd-group><mixed-citation publication-type="journal"><person-group><name><surname>Thai Vinh</surname><given-names>Tran</given-names></name><name><surname>Van Duy</surname><given-names>Nong</given-names></name><name><surname>Thanh Truong</surname><given-names>Hoang</given-names></name><name><surname>Van Tien</surname><given-names>Tran</given-names></name></person-group><article-title>﻿<italic><tp:taxon-name><tp:taxon-name-part taxon-name-part-type="genus" reg="Yersinochloa">Yersinochloa</tp:taxon-name-part><tp:taxon-name-part taxon-name-part-type="species" reg="nghiana">nghiana</tp:taxon-name-part></tp:taxon-name></italic>, a new species (<tp:taxon-name><tp:taxon-name-part taxon-name-part-type="family">Poaceae</tp:taxon-name-part></tp:taxon-name>, <tp:taxon-name><tp:taxon-name-part taxon-name-part-type="subfamily">Bambusoideae</tp:taxon-name-part></tp:taxon-name>, <tp:taxon-name><tp:taxon-name-part taxon-name-part-type="tribe">Bambuseae</tp:taxon-name-part></tp:taxon-name>) from southern Vietnam</article-title><source>PhytoKeys</source><day>07</day><month>04</month><year>2023</year><volume>224</volume><fpage>175</fpage><lpage>182</lpage><pub-id pub-id-type="doi">10.3897/phytokeys.224.101201</pub-id></mixed-citation></tp:treatment-meta><tp:nomenclature><label>﻿</label><tp:taxon-name>
            <object-id xmlns:xlink="http://www.w3.org/1999/xlink" content-type="arpha" xlink:type="simple">082E73E2-32EA-5C74-9ED6-40C789B37AC1</object-id>
            <tp:taxon-name-part taxon-name-part-type="genus" reg="Yersinochloa">Yersinochloa</tp:taxon-name-part>
            <tp:taxon-name-part taxon-name-part-type="species" reg="nghiana">nghiana</tp:taxon-name-part>
            <object-id xmlns:xlink="http://www.w3.org/1999/xlink" content-type="ipni" xlink:type="simple">urn:lsid:ipni.org:names:77317220-1</object-id>
          </tp:taxon-name><tp:taxon-authority>V.T.Tran</tp:taxon-authority><tp:taxon-status xmlns:xlink="http://www.w3.org/1999/xlink" xlink:type="simple">sp. nov.</tp:taxon-status><xref ref-type="fig" rid="F1">Figs 1</xref><xref ref-type="fig" rid="F2">, 2</xref></tp:nomenclature><tp:treatment-sec sec-type="diagnosis" id="SECID0ESCAE"><title>Diagnosis.</title><p><italic><tp:taxon-name><tp:taxon-name-part taxon-name-part-type="genus" reg="Yersinnochloa">Yersinnochloa</tp:taxon-name-part><tp:taxon-name-part taxon-name-part-type="species" reg="nghiana">nghiana</tp:taxon-name-part></tp:taxon-name></italic> is morphologically most similar to <italic><tp:taxon-name><tp:taxon-name-part taxon-name-part-type="genus" reg="Yersinochloa">Y.</tp:taxon-name-part><tp:taxon-name-part taxon-name-part-type="species" reg="dalatensis">dalatensis</tp:taxon-name-part></tp:taxon-name></italic> and <italic><tp:taxon-name><tp:taxon-name-part taxon-name-part-type="genus" reg="Cochinchinochloa">Cochinchinochloa</tp:taxon-name-part><tp:taxon-name-part taxon-name-part-type="species" reg="braiana">braiana</tp:taxon-name-part></tp:taxon-name></italic> with culms and branches scrambling or hanging over nearby vegetation or trees, lodicules 3, stamens 6, filaments free, caryopsis oblique, with a relatively thin pericarp. However, <italic><tp:taxon-name><tp:taxon-name-part taxon-name-part-type="genus" reg="Yersinochloa">Y.</tp:taxon-name-part><tp:taxon-name-part taxon-name-part-type="species" reg="nghiana">nghiana</tp:taxon-name-part></tp:taxon-name></italic> is distinguished from <italic><tp:taxon-name><tp:taxon-name-part taxon-name-part-type="genus" reg="Yersinochloa">Y.</tp:taxon-name-part><tp:taxon-name-part taxon-name-part-type="species" reg="dalatensis">dalatensis</tp:taxon-name-part></tp:taxon-name></italic> by culm nodes with a thick swollen patella (vs. culm nodes without a thick swollen patella), culm-leaves blade erect (vs. reflexed), auricles conspicuous (vs. auricles absent). It also differs from <italic><tp:taxon-name><tp:taxon-name-part taxon-name-part-type="genus" reg="Cochinchinochloa">Cochinchinochloa</tp:taxon-name-part><tp:taxon-name-part taxon-name-part-type="species" reg="braiana">braiana</tp:taxon-name-part></tp:taxon-name></italic> in culm-leaves blade half embracing the internode (vs. culm-leaves blade embracing the entire internode), a terminal vestigial flower absent (vs. a terminal vestigal flower 1), perfect florets 1 (vs. perfect florets 2), anther apices bearing tiny spines (vs. anther absent tiny spines).</p></tp:treatment-sec><tp:treatment-sec sec-type="material" id="SECID0E1EAE"><title>Type.</title><p>Vietnam. Lam Dong Province, Di Linh District, Brain Mountain, E, 1216 m a.s.l., <named-content xmlns:xlink="http://www.w3.org/1999/xlink" content-type="dwc:verbatimCoordinates" xlink:type="simple"><named-content content-type="geo-json" specific-use="{&#34;type&#34;:&#34;Point&#34;,&#34;coordinates&#34;:[108.061389,11.456944]}" id="NCID0EDFAE" xlink:type="simple">11°27'25"N, 108°3'41"E</named-content></named-content>, 10 Sep 2022, <italic>V. T. Tran DLU 0463</italic> (holotype DLU!; isotype VNMN!, VTN!).</p></tp:treatment-sec><tp:treatment-sec sec-type="description" id="SECID0EKFAE"><title>Description.</title><p>Culms and branches scrambling or hanging over nearby vegetation or trees, 5–10 m tall; internodes 40–80 cm long and 3.5–4.5 cm in diameter; when young, densely covered with appressed white hairs; culm walls 0.8–1.0 mm thick; nodes with a thick swollen patella. Branches several with middle one dominant, elongating. Culm leaves black-purplish, sheath with dense appressed white hairs on the abaxial surface; 25–28 cm long and 10–12 cm wide at base; apex 7–8 cm wide and truncate; margins bearing dense white-brown hairs; leaf blades erect, swollen at the base, tardily deciduous, purple-black, 20–25 × 4–5 cm, abaxially with dense white hairs at the base; auricles conspicuous, 2.0–2.2 × 0.2–0.3 cm; ligule short, ca. 1 mm, entire. Leafy branches bearing 5–6 leaves, foliage leafy branches distichously arranged along its length; foliage leaf blades wedge-shaped, 25–28 × 4.0–4.5 cm, acute or cuneate-obovoid at base, glabrous; veins 15–18 pairs; sheaths with ciliate margins, auricles with dense bristles 3–5 mm long; inner ligule a low rim, ca. 1 mm; pseudo-petiole ca. 5–6 mm length. Inflorescences terminating at leafy branches, indeterminate; pseudo-spikelets typically 2.2–2.0 cm long; each subtended by a prophyllate bud, keeled, with ciliate margins, 2.0–2.2 × 0.6–0.8 mm and consisting of one glume, one perfect floret. Rachilla internode below fertile floret ca. 0.5 cm. Fertile floret 1.0–1.2 × 0.2–0.4 cm; lemma oblong lanceolate, 1.0–1.2 × 0.5–0.6 cm, veins 7–9, at apex acute with 0.2 mm long, margins and adaxial side bearing dense white cilia; palea glabrous, distally obviously grooved, dorsal view showing rachilla extension and a rudimentary floret at apex, 1.0–1.2 × 0.5–0.6 cm, acute at apex, base spirally involute; lodicules 3, obovate or oblong, acute at apex, purple, ca. 0.2–0.3 × 0.1–0.2 mm, with ciliate margins, bifid at base. Stamens 6; filaments free, 1.0–1.2 cm; anther ca. 1 mm, purple, apices bearing 3 tiny spines, ca. 1 mm. Ovary green, glabrous with a long style, 1.2–1.0 cm; stigmas 3, purple; caryopsis oblique, with a relatively thin pericarp, 0.9 –1.0 × 0.1–0.2 cm, with a long style, ca. 1.3 cm.</p></tp:treatment-sec><tp:treatment-sec sec-type="distribution" id="SECID0EPFAE"><title>Distribution and habitat.</title><p><italic><tp:taxon-name><tp:taxon-name-part taxon-name-part-type="genus" reg="Yersinochloa">Yersinochloa</tp:taxon-name-part><tp:taxon-name-part taxon-name-part-type="species" reg="nghiana">nghiana</tp:taxon-name-part></tp:taxon-name></italic> grows in degraded natural forest in valleys, but is also common along rivers and valleys, between 1100 and 1130 m a.s.l., in Braian Mountain, Di Linh District, Lam Dong Province, Vietnam.</p></tp:treatment-sec><tp:treatment-sec sec-type="phenology" id="SECID0EAGAE"><title>Phenology.</title><p>The plants were found flowering in December 2007. New shoots developed in June to August.</p></tp:treatment-sec><tp:treatment-sec sec-type="Local uses" id="SECID0EFGAE"><title>Local uses.</title><p><italic><tp:taxon-name><tp:taxon-name-part taxon-name-part-type="genus" reg="Yersinochloa">Yersinochloa</tp:taxon-name-part><tp:taxon-name-part taxon-name-part-type="species" reg="nghiana">nghiana</tp:taxon-name-part></tp:taxon-name></italic> is of considerable importance to the local people. Its culms are used for making handicrafts and household tools.</p></tp:treatment-sec><tp:treatment-sec sec-type="etymology" id="SECID0EWGAE"><title>Etymology.</title><p>The new species is named in honour of Dr. Nguyen Hoang Nghia for his contributions to the bamboo research in Vietnam.</p></tp:treatment-sec><tp:treatment-sec sec-type="Preliminary conservation status" id="SECID0E2GAE"><title>Preliminary conservation status.</title><p>The species <italic><tp:taxon-name><tp:taxon-name-part taxon-name-part-type="genus" reg="Yersinochloa">Yersinochloa</tp:taxon-name-part><tp:taxon-name-part taxon-name-part-type="species" reg="nghiana">nghiana</tp:taxon-name-part></tp:taxon-name></italic> sp. nov. is only known from a single population in Braian Mountain, Di Linh District, Lam Dong Province, Vietnam. This single population has no more than 500 mature clumps, all growing in degraded natural forests in valleys, but is also common along rivers and valleys. According to IUCN Red List Categories and Criteria (<xref ref-type="bibr" rid="B1">IUCN 2022</xref>), the species is classified as data deficient (DD) and it needs more surveys.</p></tp:treatment-sec><tp:treatment-sec><!--Section generated to contain objects referenced in tp:taxon-treatment.--><fig id="F1" position="float" orientation="portrait"><object-id xmlns:xlink="http://www.w3.org/1999/xlink" content-type="doi" xlink:type="simple">10.3897/phytokeys.224.101201.figure1</object-id><object-id xmlns:xlink="http://www.w3.org/1999/xlink" content-type="arpha" xlink:type="simple">9E6ED164-33B8-5B27-B69C-1E543B65FAF7</object-id><label>Figure 1.</label><caption><p><italic><tp:taxon-name><tp:taxon-name-part taxon-name-part-type="genus" reg="Yersinochloa">Yersinochloa</tp:taxon-name-part><tp:taxon-name-part taxon-name-part-type="species" reg="nghiana">nghiana</tp:taxon-name-part></tp:taxon-name></italic> V.T.Tran: <bold>A</bold> habitat <bold>B</bold> clump <bold>C, D</bold> shoots <bold>E</bold> culm leaf (dorsal view) <bold>F, G</bold> auricles <bold>H</bold> culm leaf swollen at the base <bold>I</bold> leafy branch <bold>J, K</bold> section of leafy branch <bold>L</bold> branches several with middle one dominant. Photos by Tran Van Tien from type locality.</p></caption><graphic xmlns:xlink="http://www.w3.org/1999/xlink" xlink:href="phytokeys-224-175_article-101201__-g001.jpg" position="float" orientation="portrait" xlink:type="simple" id="oo_834724.jpg"><uri content-type="original_file" xlink:type="simple">https://binary.pensoft.net/fig/834724</uri></graphic></fig><fig id="F2" position="float" orientation="portrait"><object-id xmlns:xlink="http://www.w3.org/1999/xlink" content-type="doi" xlink:type="simple">10.3897/phytokeys.224.101201.figure2</object-id><object-id xmlns:xlink="http://www.w3.org/1999/xlink" content-type="arpha" xlink:type="simple">E0C982CA-054A-5A87-9285-10CB069F993C</object-id><label>Figure 2.</label><caption><p><italic><tp:taxon-name><tp:taxon-name-part taxon-name-part-type="genus" reg="Yersinochloa">Yersinochloa</tp:taxon-name-part><tp:taxon-name-part taxon-name-part-type="species" reg="nghiana">nghiana</tp:taxon-name-part></tp:taxon-name></italic> V.T.Tran: <bold>A–C</bold> inflorescence terminating at leafy branches <bold>D, E</bold> pseudo-spikelets <bold>F, G</bold> perfect florets <bold>H</bold> rachilla internode <bold>I, J</bold> prophyllate bud keeled <bold>K</bold> lemma <bold>L</bold> lemma (dorsal view) <bold>M</bold> palea with rachilla extension <bold>N</bold> palea (dorsal view) with rachilla extension <bold>O</bold> stigmas <bold>P</bold> lodicules <bold>Q</bold> stamens <bold>R</bold> caryopsis <bold>S</bold> fruit. Photos by Tran Van Tien from type locality.</p></caption><graphic xmlns:xlink="http://www.w3.org/1999/xlink" xlink:href="phytokeys-224-175_article-101201__-g002.jpg" position="float" orientation="portrait" xlink:type="simple" id="oo_834725.jpg"><uri content-type="original_file" xlink:type="simple">https://binary.pensoft.net/fig/834725</uri></graphic></fig></tp:treatment-sec><ref-list><ref id="B1"><mixed-citation xmlns:xlink="http://www.w3.org/1999/xlink" xlink:type="simple">IUCN (<year>2022</year>) Guidelines for Using the IUCN Red List Categories and Criteria, Version 15.1. Prepared by the Standards and Petitions Subcommittee. <ext-link xlink:href="https://www.iucnredlist.org/resources/redlistguidelines" ext-link-type="uri" xlink:type="simple">https://www.iucnredlist.org/resources/redlistguidelines</ext-link> [accessed: 20 July 2022]</mixed-citation></ref></ref-list></tp:taxon-treatment>
